# Supplementary material for: Pancreatic juice outflow in pancreatojejunostomy monitoring with the inter-anastomosis drainage tube; a retrospective observational study
Source: BMC Surg. 2022 Jul 14;22:274. doi: 10.1186/s12893-022-01669-x (PMC9284870; doi:10.1186/s12893-022-01669-x)
Supplement: Supplementary file 1 — Additional file 1. Pre-operative factors. B+IAD group. [file 12893_2022_1669_MOESM1_ESM.xlsx]

## Sheet: patients
	Pre-operative factors												Operative, Post-opetative factors
Patient No.	Age	Sex	Dx: PDAC1, BD 2, DU(Vater)3, NET/NEC4, IPMN/MCN5, Others6	BD stenting:1	BW(Pre-ope)	Ht(Pre-ope)	ASA-PS	Pre- Alb	BMI	Diabetes (Pre-ope)		IAD tube placement:1	PV reconstruction	MPD diameter	Operating time	Bleeding	Pancreas state	D-AMY 1POD	D-AMY 3POD	PF grade B+C	Grade B	Grade C	Clavien-Dindo 3a<	POHS
1	74	M	2	0	57	166	2	3.9	20.6852	0		0	0	3	692	3030	soft	16340	2759	1	1	0	1	34
2	46	M	1	1	59.8	176.2	2	3.6	19.2615	0		0	1	5	542	1580	hard	73	25	0	0	0	0	13
3	66	M	1	0	53.9	160.5	3	3.3	20.9237	1		0	1	3	486	1076	hard	230	62	0	0	0	0	23
5	73	F	1	0	47.3	148	2	4	21.5942	0		0	1	4	485	375	hard	84	20	0	0	0	0	16
4	79	M	1	1	56.6	162.4	2	3.8	21.4607	0		0	1	7	450	440	hard	125	91	0	0	0	0	12
6	76	M	5	0	65.4	156.5	2	4.4	26.7023	0		0	0	2.5	604	1190	soft	3155	915	0	0	0	0	12
7	58	M	1	0	57.1	162	2	4.1	21.7574	0		0	0	5	558	1430	soft	15010	2226	0	0	0	1	13
8	69	M	1	0	62	169.4	2	4.5	21.6055	0		0	0	3	423	430	soft	11800	2218	1	1	0	1	51
9	78	F	5	0	52.4	150.8	2	4.4	23.0424	0		0	0	2	440	475	soft	4010	359	0	0	0	0	12
10	66	F	1	0	47.4	142.5	2	4.1	23.3426	0		0	1	5	481	930	hard	37	21	0	0	0	0	9
11	70	M	2	0	54	168.2	2	2.3	19.0872	0		0	0	2.5	565	1270	soft	7795	976	0	0	0	1	12
12	72	M	3	0	63.7	167.4	2	4	22.7315	0		0	0	3	651	610	soft	5550	354	0	0	0	0	24
13	69	F	3	0	41.7	143.5	1	4.5	20.2503	0		0	0	2.5	549	2230	soft	7174	5867	1	1	0	1	25
14	66	M	1	1	54.3	162	2	4.2	20.6904	0		0	1	7	747	3600	hard	158	281	0	0	0	0	14
16	53	M	1	0	56	170	3	3.5	19.3772	0		0	1	7	607	3100	hard	26	10	0	0	0	0	10
17	66	F	1	0	35.1	146	3	3.4	16.4665	1		0	0	8	365	490	hard	158	37	0	0	0	0	8
18	80	M	1	0	51.6	161.3	2	3.8	19.8327	0		0	0	8	420	1210	hard	282	31	0	0	0	0	10
15	71	M	2	0	53.6	162.2	3	3.5	20.3734	1		0	0	2	530	1090	soft	35690	3113	0	0	0	0	15
19	51	F	6	0	68.9	156	3	4.3	28.312	0		0	1	3	601	2880	soft	3301	1620	0	0	0	1	16
20	74	M	5	1	64.7	156.6	3	3.7	26.3828	0		0	0	5	505	1635	soft	3048	1361	0	0	0	1	9
21	64	F	1	0	57	150	2	3.5	25.3333	0		0	0	7	354	595	hard	153	55	0	0	0	0	9
22	64	M	1	0	60	165	2	3.9	22.0386	0		0	0	9	415	400	hard	193	28	0	0	0	0	9
23	71	M	2	0	72	160	2	4	28.125	0		0	0	2	645	1640	soft	4195	637	0	0	0	1	21
24	63	M	1	0	47.1	160	3	3.3	18.3984	1		0	0	1	398	620	soft	5974	555	1	1	0	1	33
25	66	M	3	0	56.3	164.8	3	3	20.7297	0		0	0	2	560	1625	soft	75	14	0	0	0	0	30
26	70	M	2	1	59.5	169.1	2	4.8	20.808	0		0	0	2	465	630	soft	703	76	0	0	0	0	10
27	73	F	1	1	70.5	143	2	3	34.476	1		0	1	3	629	1880	hard	29	13	0	0	0	0	23
28	32	M	3	0	133	179	2	4.7	41.5093	0		0	0	0.5	859	3390	soft	5423	N	0	0	0	1	93
29	72	F	6	0	43.1	152.5	2	4.2	18.5327	0		0	0	1.5	472	410	soft	5561	228	1	1	0	1	20
30	60	M	6	1	52.9	157.7	2	3.9	21.2712	0		0	1	1.5	603	870	soft	22700	1670	1	1	0	1	28
31	82	M	1	1	63.9	164	3	4.2	23.7582	1		0	0	10	509	1070	hard	50	13	0	0	0	0	13
32	64	M	1	0	63	164.2	3	4.2	23.3665	1		0	1	6	647	2510	hard	63	6511	0	0	0	0	12
33	59	F	1	0	56.2	158.5	2	4.5	22.3706	0		0	1	5	492	875	hard	125	34	0	0	0	0	14
34	58	M	1	1	72	177	2	3.3	22.9819	0		0	1	4	618	2315	hard	40	23	0	0	0	0	12
35	62	M	1	0	69	162	3	4.2	26.2917	1		0	0	3	699	3665	soft	335	48	0	0	0	0	14
36	64	F	1	0	45.9	153.5	3	3.8	19.4803	1		0	0	1	352	25	soft	2351	343	0	0	0	1	10
37	74	F	6	0	40	139	2	4.4	20.7029	0		0	0	2	365	540	soft	23500	297	0	0	0	1	23
38	76	M	2	1	49.1	140.7	3	3.5	24.8024	0		0	0	2	487	1528	soft	42000	7700	1	1	0	1	33
39	78	F	1	0	42.7	145	2	4.2	20.3092	0		0	1	2	570	1380	soft	2800	153	0	0	0	0	12
40	59	M	1	0	74.1	171.3	2	4.6	25.2524	0		0	0	10	432	460	hard	1447	249	0	0	0	0	11
41	60	M	1	0	62.3	171	2	4.2	21.3057	1		0	0	6	425	700	hard	22	7	0	0	0	0	14
42	77	M	1	1	53.8	160.5	3	2.9	20.8849	0		0	0	1	489	720	soft	6120	330	1	1	0	1	26
43	80	F	1	0	45.3	140	3	2.6	23.1122	1		0	0	10	293	150	soft	14	7	0	0	0	0	16
44	60	M	1	1	60.9	164.4	3	3.6	22.5327	0		0	0	6	476	822	hard	10208	605	1	1	0	1	22
45	71	M	1	1	65.5	160.2	3	3.2	25.5221	0		0	0	6	471	400	hard	2496	135	0	0	0	1	20
46	73	F	1	1	62.7	153.4	2	3.9	26.6451	0		0	0	1	444	1465	soft	628	105	1	1	0	1	33
47	68	F	1	0	50.7	153.5	3	4.2	21.5175	0		0	0	2	416	570	soft	7019	N	0	0	0	0	12
48	69	M	1	1	60.4	167.5	2	4.2	21.5282	0		0	0	5	514	1678	hard	238	62	0	0	0	0	12
49	66	F	1	1	57.4	159	3	3.7	22.7048	1		0	0	5	415	590	hard	50	N	0	0	0	0	24
50	83	M	3	1	53	164	3	3.6	19.7055	0		0	0	15	344	470	soft	130	67	0	0	0	0	17
51	63	F	1	0	49	163.5	1	4.4	18.3299	0		0	0	1	443	810	soft	7733	430	0	0	0	0	13
52	51	M	1	1	88.4	178	2	4.4	27.9005	0		0	1	0.7	726	2500	soft	3890	857	1	1	0	1	36
53	59	M	4	0	52.1	163	2	4.1	19.6093	0		0	0	1	426	1530	soft	3247	1207	0	0	0	0	13
54	52	F	3	0	48		3	4.1	19.9792	0		0	0	1	338	426	soft	9490	1397	0	0	0	1	16
55	75	M	6	0	65	164	2	3.7	24.1672	0		0	0	3	349	1010	soft	2792	305	1	1	0	1	34
56	65	F	1	0	56	155	2	4.8	23.3091	0		0	0	1	635	600	soft	371	35	1	0	1	1	37
57	63	M	1	1	70.7	163.2	3	4.5	26.5448	1		0	0	1	485	880	hard	3528	478	1	1	0	1	30
58	65	M	2	1	78.7	178.4	2	3.1	24.7278	0		0	0	2	549	2380	soft	2678	N	0	0	0	1	36
59	81	M	1	1	45.9	160.3	3	4.3	17.8626	0		0	0	5	487	660	soft	3380	N	0	0	0	0	22
60	67	F	1	1	57.7	159	2	4.3	22.8235	0		0	0	10	382	920	hard	94	9	0	0	0	0	10
61	76	M	1	1	53.7	159.5	2	3.6	21.1083	0		0	0	10	444	1790	hard	48	29	0	0	0	1	20
62	59	M	1	1	65.8	174	3	3.6	21.7334	1		0	0	8	355	580	hard	27	12	0	0	0	0	13
63	74	M	1	1	63	165	2	3.9	23.1405	0		0	0	8	504	1280	hard	61	N	0	0	0	0	25
64	64	M	3	1	60.2	155.3	2	3.6	24.9605	0		0	0	6	448	1830	soft	13100	1342	1	1	0	1	32
65	62	F	3	1	57.6	156.5	1	4.2	23.5176	0		0	0	6	377	530	soft	19453	1780	1	1	0	1	21
66	54	F	3	0	44.6	152	2	3.7	19.304	0		0	0	1	357	490	soft	7885	502	0	0	0	0	17
67	68	M	1	1	66.8	165.3	3	4.5	24.4473	0		0	0	3	627	2310	soft	13499	1587	0	0	0	0	30
68	45	F	1	0	78.2	170	1	4.1	27.0588	0		0	0	2	463	445	soft	16100	385	0	0	0	0	15
69	78	F	1	1	37.8	147.4	2	3.3	17.3979	0		0	1	10	472	790	hard	964	440	0	0	0	0	13
70	71	M	1	0	72	170	2	4	24.9135	0		0	0	10	537	462	soft	4480	1150	0	0	0	0	10
71	75	M	6	0	56	163	2	4.5	21.0772	0		0	0	2	508	600	soft	8500	1360	1	1	0	1	17
72	68	F	1	1	44	145.5	3	2.9	20.7839	0		0	0	8	362	520	hard	110	43	0	0	0	0	20
73	64	M	1	0	50.4	165	3	3.1	18.5124	1		0	1	15	436	750	hard	216	38	0	0	0	0	13
74	33	F	5	0	42.6	156.3	1	4.5	17.4378	0		0	0	8	396	220	soft	24000	257	0	0	0	0	18
75	60	M	1	0	56.5	157.5	2	4.7	22.7765	1		0	1	8	676	2370	hard	20	9	0	0	0	0	10
76	39	M	4	0	75.7	164.2	2	4.7	28.0769	0		0	0	8	564	1455	hard	913	14877	0	0	0	0	52
77	65	M	5	0	71.6	166.2	2	4.6	25.921	0		0	0	10	423	230	soft	7598	N	1	1	0	1	26
78	81	M	2	1	51.1	165	2	3.6	18.7695	0		0	0	4	369	90	soft	3100	1311	1	1	0	1	25
79	72	F	6	0	41.6	156	1	4.7	17.094	0		0	0	3	308	90	soft	3738	814	0	0	0	0	14
80	71	M	1	1	62.5	175	3	3.8	20.4082	0		0	0	3	322	1100	soft	11540	7474	1	1	0	1	25
81	80	F	1	0	35.8	139.5	3	3.4	18.3965	0		1	0	6	306	280	hard	5792	92	0	0	0	0	10
82	77	M	3	1	53.4	152.5	3	1.6	22.9616	0		1	0	8	376	1720	hard	117	N	1	0	1	1	160
83	70	F	1	0	50.2	153.1	2	4.4	21.4167	1		1	0	4	373	450	hard	622	346	0	0	0	0	14
84	78	M	1	0	65.8	171.5	2	4.1	22.3716	0		1	0	6	444	830	soft	12490	1175	0	0	0	0	15
85	72	M	6	0	70.2	166.6	3	2.8	25.2922	1		1	0	1	684	910	soft	8486	324	1	1	0	1	80
86	67	M	5	0	63.4	159.3	1	4.3	24.9838	0		1	0	4	483	492	soft	10738	1596	1	1	0	1	35
87	82	M	3	0	65.5	166.1	2	3.4	23.7412	0		1	0	4	620	2726	soft	3111	116	1	1	0	1	32
88	59	M	1	0	61.2	178.5	2	3.9	19.2077	0		1	1	5	406	815	hard	523	19	0	0	0	0	10
89	72	M	1	1	65	169.2	2	4.2	22.7045	1		1	1	4	618	1450	hard	519	30	0	0	0	0	10
90	61	M	2	1	58.2	173.5	2	3.9	19.3341	1		1	0	1	395	625	soft	13602	1389	1	1	0	1	31
91	62	F	1	0	44.6	154	2	4.7	18.8059	0		1	0	2	368	110	hard	455	74	0	0	0	0	11
92	53	M	1	1	74.5	166	2	3.7	27.0359	0		1	0	1	520	1125	hard	592	258	0	0	0	0	18
93	74	M	5	0	66.1	163.3	2	4.7	24.7873	1		1	0	2	416	568	soft	971	129	0	0	0	0	24
94	69	F	5	0	65.9	161.3	2	4.2	25.3289	0		1	0	1.5	438	300	soft	8735	415	0	0	0	0	14
95	74	M	2	1	59.6	166.5	2	3.9	21.499	1		1	0	3	668	2675	soft	5755	3591	0	0	0	1	47
96	72	M	1	1	54.8	151.3	2	3.5	23.9388	0		1	0	3	439	420	soft	2212	273	0	0	0	0	14
97	77	M	4	0	59.5	167.5	2	4.1	21.2074	1		1	0	2	414	166	soft	9942	N	0	0	0	0	12
98	61	F	3	0	48	149.5	2	4.4	21.4763	0		1	0	3	420	366	soft	868	1000	0	0	0	0	18
99	74	M	6	0	51.4	169	2	3.5	17.9966	0		1	0	3	566	385	soft	3600	282	0	0	0	0	31
100	79	M	1	0	65.4	166.8	2	4.2	23.5064	0		1	0	3	352	166	soft	2442	389	0	0	0	0	21
101	58	M	1	1	52.2	164	2	3.8	19.4081	0		1	0	5	438	152	hard	56	N	0	0	0	0	12
102	72	M	2	1	46	158.7	2	3	18.2643	1		1	0	5	500	1360	soft	9789	432	0	0	0	0	11
103	64	M	3	1	60.5	164	3	3.3	22.4941	1		1	0	5	467	2950	hard	185	23	0	0	0	0	27
104	80	M	1	0	61.5	158	2	4.3	24.6355	1		1	1	6	533	1167	hard	709	N	0	0	0	0	26
105	55	F	1	0	51.5	151.2	1	4.2	22.527	0		1	0	6	480	180	soft	13217	1730	0	0	0	0	10
106	71	M	5	0	53.6	170.5	3	4.4	18.4381	1		1	0	8	707	135	soft	1812	90	0	0	0	0	12
107	75	F	3	0	44	139	2	4.1	22.7731	0		1	0	10	704	170	soft	1075	262	0	0	0	0	12
108	66	F	2	1	56.3	156	2	2.6	23.1345	0		1	0	1	511	600	soft	4552	289	1	1	0	1	17
109	76	M	1	1	53	160.3	2	3.5	20.6257	0		1	0	8	430	800	soft	2390	213	0	0	0	0	14
110	50	M	1	0	59.8	161.7	2	4.1	22.8708	0		1	0	3	516	440	soft	140	30	0	0	0	0	12
111	70	F	5	0	42.8	150	2	4.3	19.0222	1		1	0	5	406	150	soft	3307	97	0	0	0	0	11
112	44	F	6	0	53	159.5	2	4.9	20.8331	0		1	0	2	418	25	soft	10592	279	0	0	0	0	11
113	61	M	3	0	61.6	166.1	2	3.8	22.3276	0		1	0	10	553	895	soft	34300	498	0	0	0	1	15
114	64	F	1	0	49.4	151.5	2	4.8	21.5229	0		1	0	5	460	400	hard	800	55	0	0	0	0	14
115	79	M	2	1	53.2	156	2	2.8	21.8606	0		1	1	1	679	805	hard	345	12	0	0	0	0	43
116	75	M	5	0	62.6	161	3	4.1	24.1503	1		1	0	6	724	2100	soft	21300	1000	1	1	0	1	36
117	66	F	3	1	57.9	162.2	2	3	22.0078	0		1	0	4	433	167	soft	3404	73	0	0	0	0	12
118	81	F	3	0	58.3	160.4	2	3.8	22.66	0		1	0	2.5	524	410	soft	390	32	0	0	0	0	31
119	76	M	5	0	68.4	164.4	2	4.3	25.3077	0		1	0	4	638	585	hard	112	31	0	0	0	0	12
120	75	F	5	0	56.4	144.7	2	4.4	26.9366	0		1	0	5	355	885	soft	11035	272	1	1	0	1	30
121	64	M	2	1	65	171.3	2	3.5	22.1513	1		1	0	4	469	409	soft	36000	3394	1	1	0	1	20
122	67	M	3	1	62.5	174.8	3	2.8	20.4549	0		1	0	3	443	425	soft	5300	710	0	0	0	0	39
123	24	F	1	0	43.7	149.5	2	4.8	19.5524	0		1	0	1	569	210	soft	3752	5140	0	0	0	0	16
124	78	M	1	0	53.3	166.6	2	3.3	19.2034	0		1	0	8	455	495	soft	38	27	0	0	0	0	12
125	70	M	2	1	44.9	155.7	3	3.5	18.5212	0		1	0	4	564	688	soft	15010	1198	0	0	0	0	28
126	79	M	2	0	57.9	164.5	2	3.3	21.3967	0		1	0	6	504	1086	soft	35600	1519	0	0	0	0	30
127	66	F	2	0	40.1	152.3	2	4.1	17.288	0		1	0	4	643	1190	soft	9481	1533	0	0	0	0	17
128	74	F	6	0	43.4	149.4	2	4.1	19.4441	1		1	1	8	421	1410	hard	195	103	0	0	0	0	12
129	79	M	1	1	45.7	155.4	3	3.4	18.9241	1		1	0	8	450	882	hard	55	27	0	0	0	0	12
130	80	M	1	0	53.2	158.2	2	3.7	21.2568	0		1	1	8	382	720	hard	43	39	0	0	0	0	10
131	75	M	1	1	66.2	170.1	3	2.9	22.8796	1		1	0	6	579	1100	hard	127	11	0	0	0	0	14
132	60	M	5	0	78	167	2	4.5	27.968	0		1	0	1.5	551	656	soft	6152	996	1	1	0	1	17
133	70	F	6	0	56.9	154.4	2	4	23.8681	0		1	0	2	379	170	soft	21550	164	0	0	0	0	18
134	64	F	1	0	53	153.7	2	4.2	22.4351	0		1	0	1.5	503	480	hard	124	120	0	0	0	0	14
135	74	M	3	0	62.6	162	2	4.6	23.8531	0		1	0	2	425	475	soft	30800	3236	1	1	0	1	36
136	83	M	2	1	59.4	150.2	3	2.9	26.3297	0		1	0	2	568	2080	soft	7333	1229	1	1	0	1	41
137	70	M	3	0	55.6	172	3	3.7	18.7939	1		1	0	8	577	2380	hard	209	40	0	0	0	0	16
138	79	F	1	0	48.9	145	2	2.6	23.258	0		1	0	2	618	1300	hard	52	13	0	0	0	0	12
139	68	M	1	1	72	172	2	2.8	24.3375	1		1	1	2	693	1955	hard	75	33	0	0	0	0	19
140	70	M	2	1	54.6	165	3	3.3	20.0551	0		1	0	3	476	810	soft	3288	415	0	0	0	0	16
141	67	M	2	1	83.9	175	2	3.1	27.3959	1		1	0	5	478	640	hard	1544	154	0	0	0	0	16
142	71	M	1	0	59.8	155	3	3.2	24.8907	1		1	1	8	583	1950	hard	26	26	0	0	0	0	17
143	82	M	5	1	60.1	161	3	3.5	23.1858	1		1	0	8	580	1280	soft	4604	1248	1	1	0	1	29
144	61	F	1	0	39	148	2	3.6	17.805	1		1	1	3	511	404	soft	1346	174	0	0	0	0	24
145	73	M	4	0	61.4	166	3	4	22.2819	1		1	0	8	499	945	hard	67	N	0	0	0	0	13
146	82	M	2	1	67.6	163.5	3	3.4	25.2878	1		1	0	3	474	610	soft	18900	2124	1	1	0	1	38
147	58	F	2	1	54.5	159	1	4	21.5577	0		1	0	3	389	399	soft	29000	5828	0	0	0	0	14
148	63	F	1	1	47.2	145	2	3.3	22.4495	1		1	1	9	574	1355	hrad	31	14	0	0	0	0	12
149	67	M	2	1	69.6	163.4	2	3.6	26.0678	0		1	0	1	791	380	soft	8529	1608	1	1	0	1	47
150	78	M	2	1	69	152.5	3	3.7	29.6694	0		1	0	1	626	2130	soft	1939	227	1	0	1	1	128
151	73	M	3	0	43	157	2	4.2	17.4449	0		1	0	3	496	180	hard	1900	112	0	0	0	0	15
152	71	F	1	0	47.1	148.2	3	3.5	21.4449	0		1	0	10	406	330	hard	209	33	0	0	0	0	14
153	79	M	2	1	67.8	159.8	2	4	26.5507	0		1	0	2	400	611	soft	12194	980	1	1	0	1	28
154	57	M	1	0	46.8	159.5	3	4.5	18.396	1		1	0	5	508	1530	hard	68	12	0	0	0	0	114
155	71	M	2	1	69.5	174	2	3.7	22.9555	0		0	0	2	510	850	hard	250	51	0	0	0	0	17
156	70	F	1	0	56.2	160	2	3.9	21.9531	1		1	0	2	410	270	hard	120	22	0	0	0	0	18
157	53	M	1	0	61.8	167.6	2	4.1	22.0009	1		0	0	6	451	290	hard	91	39	0	0	0	0	12
158	74	M	1	0	70.8	171	3	3.9	24.2126	1		1	0	10	600	1490	soft	1746	63	0	0	0	0	15
159	68	M	2	0	53.4	162.6	2	3.7	20.1976	0		0	0	3	722	1720	soft	2810	126	1	1	0	1	131
160	67	F	3	1	52.1	157.5	2	3.2	21.0028	0		1	0	5	579	300	soft	784	85	0	0	0	0	26
161	42	M	2	0	93.7	174	3	4.8	30.9486	1		0	0	0.5	580	1514	soft	7455	1724	1	1	0	1	44
162	79	F	1	0	58.4	145.5	3	4.1	27.5859	1		1	0	8	406	464	soft	453	19	0	0	0	0	37
163	68	M	1	0	69.3	171	3	4.9	23.6996	1		1	0	2	470	500	soft	612	93	0	0	0	0	11
164	66	M	2	1	60.7	167.3	3	3	21.6869	1		1	0	2	555	670	soft	6014	502	1	1	0	1	26
165	59	M	5	0	75	165	2	4.1	27.5482	0		0	0	3	282	365	soft	4183	758	0	0	0	0	43
166	62	F	3	0	52.6	154	2	4.6	22.1791	0		0	0	2	281	950	soft	4878	439	0	0	0	0	14
167	78	F	1	0	50.4	148.5	2	3.7	22.8548	1		0	1	8	424	528	hrad	106	10	0	0	0	0	15
168	70	M	3	0	69	166.3	2	3.8	24.9497	0		1	0	4	471	611	soft	4857	1780	0	0	0	0	19
169	61	M	2	1	59	164.5	2	4.3	21.8032	1		1	0	2	497	330	soft	9521	1365	1	0	1	1	55
170	68	M	1	1	65.7	154.2	3	3	27.631	0		1	0	5	535	820	soft	18500	13130	1	0	1	1	38
171	65	M	1	0	63.2	168.2	3	4.2	22.3391	1		0	1	4	637	1255	hard	104	92	0	0	0	0	15
172	64	F	1	0	57.9	153.2	2	2.6	24.6695	0		0	1	8	472	1200	hard	149	7	0	0	0	0	17
173	82	M	3	1	63.2	165	3	3.5	23.214	1		0	0	2	386	420	soft	1536	275	1	0	1	1	68
174	73	F	4	0	46	142.8	2	4.4	22.558	1		1	0	3	344	260	soft	14144	4687	1	1	0	1	32
175	79	M	2	0	72	163	2	3.8	27.0993	0		0	0	2	476	745	soft	23000	88	1	0	1	1	23
176	78	F	2	0	57	153	2	3.8	24.3496	0		0	0	2	469	672	soft	13263	457	1	1	0	1	25
177	67	M	5	0	69.6	161	2	4.7	26.8508	1		0	0	3	515	1080	soft	26840	29	1	1	0	1	19
178	70	M	1	0	71.8	162	3	4.3	27.3586	0		0	1	3	475	1060	soft	7850	94	1	1	0	1	38
179	77	F	2	0	40.2	128	3	2.8	24.5361	0		0	0	3	412	380	soft	12744	167	1	1	0	1	79
180	52	M	6	0	60.2	178	3	2.9	19.0001	0		0	0	3.5	468	765	hard	43	19	0	0	0	0	10
181	72	M	1	0	79.2	173.6	3	3.1	26.28	0		0	0	4	574	1080	hard	2918	690	0	0	0	0	15
182	76	M	2	1	60.2	158	3	4.2	24.1147	1		0	0	2	530	980	soft	17600	2280	1	0	1	1	35
183	78	F	2	1	46	157	3	3.6	18.662	1		0	0	4	454	470	soft	350	43	0	0	0	0	18
184	48	M	2	1	69.6	165.7	2	3.7	25.3492	0		0	0	2	590	555	soft	48000	4300	0	0	0	0	17
185	70	M	5	1	75	163	1	4.2	28.2284	0		0	0	4	466	1680	soft	3528	2352	1	1	0	1	33
186	79	F	1	0	57	153	3	4	24.3496	0		0	0	5	387	280	soft	1185	355	0	0	0	0	13
187	74	F	1	0	43.3	157	2	3.3	17.5666	0		0	0	6	438	430	hard	69	19	0	0	0	0	10
188	75	M	1	1	55	154	2	3.9	23.1911	0		0	0	6	549	1605	hard	76	N	0	0	0	0	13
189	70	F	1	0	47.2	150	3	3.1	20.9778	1		0	0	6	481	1794	hard	1280	49	0	0	0	0	10
190	64	M	3	0	75.6	166	2	4.2	27.435	0		1	0	4	482	420	soft	40000	164	1	1	0	1	28
191	79	M	1	1	57.2	163.4	3	2.9	21.4236	1		0	0	6	452	1210	soft	1383	N	0	0	0	0	15
192	47	M	5	0	101	181	3	4.4	30.8293	1		0	0	3	434	580	soft	14370	22	1	1	0	1	18
193	73	F	1	0	46	150	2	4.4	20.4444	0		0	0	7	392	110	hard	3040	N	0	0	0	0	12
194	73	M	1	1	65	166	3	3.6	23.5883	0		0	0	6	456	530	hard	45	N	0	0	0	0	12
195	66	M	3	0	65.8	167.5	2	4.2	23.4529	0		0	0	4.5	355	258	soft	3749	247	0	0	0	0	24
196	74	M	1	0	48.4	156.5	2	4.5	19.7614	1		0	0	6	349	630	hard	1057	62	0	0	0	0	11
197	71	M	2	1	51.9	167.5	3	3.2	18.4986	0		0	0	3	406	740	soft	5083	N	0	0	0	0	18
198	76	F	1	1	54.6	155.1	3	4.2	22.697	0		0	0	5	389	485	hard	1691	238	0	0	0	0	13
199	61	M	1	0	51.3	168.2	3	3.7	18.1328	0		0	1	6	487	980	hard	39	72	0	0	0	0	16
200	66	F	1	1	60.8	167	2	3.5	21.8007	0		0	1	3	532	824	soft	19255	9131	0	0	0	0	14
201	68	M	3	1	59.8	158.8	2	4.4	23.7137	0		0	0	7	468	1250	soft	39400	60	1	1	0	1	29
202	70	M	2	1	68.6	168.9	3	4.1	24.0472	0		1	0	1	572	1030	soft	29900	5953	1	1	0	1	35
203	75	M	1	1	63.2	166	3	3.6	22.9351	1		0	1	5	557	1483	hard	63	37	0	0	0	0	23
204	79	F	1	0	49.5	145	3	3.7	23.5434	1		0	1	5	683	5240	hard	98	75	0	0	0	0	37
205	66	M	1	0	65.5	162.5	2	4.2	24.8047	1		0	1	4	721	4495	hard	77	290	0	0	0	0	22
206	79	M	5	0	55.5	164	3	4.2	20.635	1		0	0	7	266	220	hard	2435	128	0	0	0	0	13
207	78	F	1	0	47.5	150.5	3	3.5	20.9711	0		0	0	7	324	770	soft	242	982	0	0	0	0	21
208	65	F	1	0	62.7	153.6	3	3.1	26.5757	0		0	0	4	379	240	hard	1079	193	0	0	0	0	16
209	70	M	2	0	61.8	168	3	3.5	21.8963	1		0	0	3	497	1230	soft	4387	242	0	0	0	0	26
210	67	F	1	0	46.1	149.6	2	2.9	20.5986	1		0	0	7	333	180	hard	481	42	0	0	0	0	39
211	71	F	5	0	62.1	160	3	3.7	24.2578	0		0	0	5	370	331	soft	4210	249	0	0	0	0	12
212	68	F	3	1	62.8	147	2	3.5	29.062	0		0	0	4	417	955	soft	3511	6179	1	1	0	1	23
213	72	F	2	0	43.1	151.5	2	3.6	18.7781	0		0	0	4	395	130	soft	34500	565	0	0	0	0	21
214	69	M	3	0	67.5	167.3	2	4.8	24.1164	0		0	0	3	391	230	soft	10983	2523	1	1	0	1	30
215	52	F	4	0	52.8	163.4	2	4.1	19.7756	0		0	0	2	414	230	sofr	4133	554	0	0	0	0	14
216	68	F	2	1	60.4	157.3	2	3.7	24.4107	1		0	0	3	414	330	soft	12743	1373	0	0	0	0	19
217	70	F	4	0	44	150.8	3	3.7	19.3486	0		0	0	2	366	488	soft	1506	1302	0	0	0	0	27
218	67	F	1	0	54.6	140.5	3	4	27.6592	0		0	0	7	263	180	hard	138	563	0	0	0	1	24
219	73	M	5	1	47.1	154.2	2	2.8	19.8085	1		0	0	4	517	921	soft	16592	1811	1	1	0	1	29
220	77	M	3	1	55.1	159	3	4.4	21.795	1		0	0	6	398	540	soft	9252	93	1	1	0	0	36
221	76	M	2	1	46.4	155	3	3.1	19.3132	1		0	0	4	386	1100	soft	2687	1987	0	0	0	0	22
222	8	F	6	0	30.5	132	3	2.5	17.5046	0		0	0	2	666	2155	soft	1141	120	0	0	0	0	23
223	82	F	1	0	31.6	131	2	4	18.4138	1		0	0	7	307	150	hard	1514	370	0	0	0	0	12
224	71	F	1	1	49.7	162.8	3	3.8	18.752	1		0	1	6	569	1040	hard	46	15	0	0	0	0	15
225	68	F	1	0	57.8	156.2	2	4.3	23.69	0		0	0	3	478	531	soft	7040	1686	1	1	0	0	20
226	61	F	4	0	47.4	145.5	1	3.9	22.3899	0		0	0	2	405	290	soft	3900	1555	0	0	0	0	15
227	45	M	3	0	69.9	165	1	4.4	25.6749	0		0	0	4	346	288	soft	52700	1626	0	0	0	0	21
228	81	F	1	1	48.4	153	2	3.9	20.6758	0		0	0	6	391	420	hard	443	39	0	0	0	0	9
229	71	M	1	0	69.8	172	3	4	23.5938	1		0	0	6	342	620	hard	324	248	0	0	0	0	9
230	52	F	5	0	63.2	147.8	2	4.5	28.9313	1		0	0	4	301	400	soft	48300	1758	1	1	0	1	32
231	68	F	1	0	40.3	142.5	3	4.5	19.8461	1		0	1	4	354	630	hard	660	57	0	0	0	0	17
232	59	F	1	1	52	150	2	4	23.1111	0		0	1	5	375	770	hard	217	41	0	0	0	0	11
233	64	F	1	0	51.6	156.6	3	3.7	21.041	1		0	1	8	419	950	hard	50	12	0	0	0	0	12
234	81	M	1	1	53.6	155.5	2	3.8	22.1669	0		0	0	6	423	1340	hard	367	551	0	0	0	0	12
235	82	M	2	0	56.5	156.5	3	4.1	23.0685	1		0	0	5	378	510	soft	4522	2130	0	0	0	0	21
236	69	M	1	1	53.8	158.3	3	3.9	21.4694	1		0	0	6	379	660	hard	165	60	0	0	0	0	8
237	74	M	5	0	73.4	161	3	4.3	28.3168	0		0	0	3	493	605	soft	3129	372	1	1	0	1	24
238	81	F	1	1	41.7	141.4	3	2.7	20.8563	1		0	0	7	334	470	hard	121	51	0	0	0	0	14
239	76	F	1	0	56.6	150.3	3	3.8	25.0552	1		0	0	4	296	320	soft	3355	12845	0	0	0	0	18
240	59	F	1	1	47.3	161.4	2	3.3	18.1574	0		0	0	5	480	1070	hard	23	14	0	0	0	0	43
241	70	M	3	1	57.5	161.4	3	4.4	22.073	1		0	0	5	456	655	soft	27500	1128	0	0	0	1	44
242	81	M	1	0	70.7	157.7	3	4.1	28.4286	1		0	0	5	411	365	soft	6037	3179	0	0	0	0	22
243	56	F	3	0	48.1	155	2	3.8	20.0208	1		0	0	3	358	310	soft	3096	378	0	0	0	0	19
244	69	M	1	0	51.6	154.2	2	4.6	21.7011	0		0	0	4	495	500	soft	6008	5731	0	0	0	0	23
245	56	M	1	0	65.5	167	3	3.8	23.486	1		0	0	6	439	975	soft	1258	924	0	0	0	0	16
246	79	M	1	1	62.6	165.2	2	3.8	22.9379	0		0	0	7	394	410	soft	1463	953	0	0	0	0	22
247	73	M	2	1	54.6	157.1	3	3.8	22.1228	0		0	1	4	426	520	soft	15559	3855	1	1	0	1	29
248	65	M	2	1	64.5	167.2	2	3.2	23.0721	0		0	0	3	511	460	soft	37900	2841	1	1	0	1	26
249	59	M	5	0	61.8	152.5	1	4.1	26.5735	0		0	0	5	474	630	soft	17066	4982	0	0	0	0	18
250	78	F	1	1	55.8	143	3	3.9	27.2874	0		0	0	4	375	546	soft	10400	4132	0	0	0	0	20
251	75	F	2	1	45.7	144.4	3	4	21.917	0		0	0	5	439	880	soft	13139	388	1	1	0	1	18
252	81	M	1	0	49.6	146	2	3.9	23.2689	1		0	0	8	521	1330	hard	47	18	0	0	0	0	15
253	51	F	1	1	59	156.5	2	4	24.0893	0		0	0	3	354	329	hard	44	34	0	0	0	0	15
254	67	M	6	0	69.7	178.7	2	4	21.8265	0		0	0	2	368	340	soft	87300	55	0	0	0	0	24
255	72	F	1	1	46.9	154.3	3	3.7	19.6989	1		0	0	8	351	390	hard	55	31	0	0	0	0	12
256	71	M	1	1	65	166.5	2	4	23.4469	0		0	0	5	490	449	soft	10800	138	0	0	0	0	19
257	17	F	6	0	76.3	172.5	2	4.2	25.6417	0		0	0	2	750	463	soft	7058	400	0	0	0	0	17
258	63	F	5	0	56.7	157.6	3	4.4	22.8281	0		0	0	4	365	580	soft	5749	1023	0	0	0	0	25
259	71	M	2	1	63.7	172.4	2	3.4	21.4321	0		0	0	3	383	380	soft	109800	5926	1	1	0	1	25
260	39	F	6	0	54	146.6	2	4.2	25.1261	0		0	0	2	385	636	soft	17670	303	0	0	0	0	19
261	76	F	1	1	40	147	3	3.2	18.5108	1		0	0	2	352	229	soft	1007	157	0	0	0	0	18
262	76	M	3	1	59.5	169	3	3.4	20.8326	1		0	0	5	438	350	soft	170	62	0	0	0	0	16
263	75	M	3	1	51.6	156	3	3.9	21.2032	1		0	0	8	330	720	soft	52300	3645	0	0	0	0	21
264	68	M	1	1	57.8	170.9	3	3.6	19.7899	1		0	1	5	415	740	had	16	40	0	0	0	0	16
265	70	F	1	0	53	152.8	2	3.7	22.7002	0		0	0	5	400	520	soft	2465	561	0	0	0	0	17
266	59	M	1	1	102	176.5	2	4.2	32.7424	1		0	0	5	486	760	soft	2460	3487	0	0	0	0	14
267	75	F	2	0	43.5	142.5	3	4	21.422	0		0	0	7	310	652	soft	26300	4559	0	0	0	0	20
268	69	M	1	1	59.6	161	2	4.1	22.9929	0		0	1	4	385	715	hard	452	34	0	0	0	0	14
269	82	Ｍ	2	1	56.2	160	3	3.8	21.9531	1		0	0	5	382	510	soft	24200	1807	0	0	0	0	22
270	68	F	1	1	45.2	147	3	4	20.9172	1		0	1	4	394	385	hard	2309	654	0	0	0	0	15
271	72	M	5	0	58.5	162.5	3	3.9	22.1538	1		0	0	6	775	490	soft	4932	861	0	0	0	0	18
272	59	F	1	1	58.2	167	2	4.3	20.8684	0		0	0	6	368	450	hard	342	163	0	0	0	0	13
273	68	F	4	0	172	61.4	3	4	20.7545	0		0	0	1	427	200	soft	35400	20700	0	0	0	1	24
274	58	M	1	0	171	66.2	3	2.9	22.6394	1		0	0	3	395	670	hard	149	47	0	0	0	0	12
275	73	M	1	0	163.5	58	3	4	21.6966	0		0	0	6	431	375	soft	79	20	0	0	0	0	15
276	69	F	2	1	170	58.1	2	2.9	20.1038	1		0	0	7	355	421	soft	15242	4421	0	0	0	0	20
277	57	M	1	1	169	68.8	2	3.7	24.0888	0		0	0	6	349	480	hard	542	243	0	0	0	0	15
278	66	M	1	1	161	55.3	3	3.5	21.3341	0		0	0	6	370	1236	hard	221	123	0	0	0	0	14
279	68	F	1	0	153.8	59.74	3	3.6	25.2553	1		0	0	10	345	113	soft	11859	2300	0	0	0	0	19
280	75	M	1	0	152	42.8	3	3.2	18.5249	1		0	0	6	422	932	hard	79	21	0	0	0	0	14
281	69	M	2	1	162.4	47.9	3	3.4	18.162	1		0	0	3	527	1704	hard	5216	744	1	1	0	0	20
282	66	F	3	0	160	45.1	2	4.3	17.6172	0		0	0	5	366	130	soft	7296	548	1	1	0	0	26
Abbreviations: BMI, Body Mass Index; PDAC, pancreatic dutal adenocarcinoma; BD, Bile duct cancer; DU, duodenum cancer; NET/NEC, nuroendocrine tumor/carcinoma; IPMN, Intraductal Papillary mucinous Neoplasm; MCN, mucinous cystic neoplasm; Pre-Alb, pre-operaive Albumin; ASA-PS, American Society of Anesthetists Physical Status; BD stenting, pre-operative bile duct stenting; PV, portal vein; MPD, main…

## Sheet: IAD data
	B+IAD group
Patient No.	Pancreas state hard:1	IAD maximum volume/ day	IAD-AMY (Max.)	PF grade B or C:1
81	1	44	17498	0
82	1	0	7913	1
83	1	0	832	0
84	0	34	106000	0
85	0	0	0	1
86	0	32	90000	1
87	0	14	69200	1
88	1	2	N/A	0
89	1	2	N/A	0
90	0	4	94700	1
91	1	6	254	0
92	1	24	3222	0
93	0	12	30200	0
94	0	8	19517	0
95	0	12	78800	0
96	0	66	45500	0
97	0	8	N/A	0
98	0	6	91600	0
99	0	10	106500	0
100	0	26	158500	0
101	1	4	764	0
102	0	13	24700	0
103	1	22	6524	0
104	1	12	1580	0
105	0	12	121000	0
106	0	7	85400	0
107	0	16	92500	0
108	0	113	47000	1
109	0	7	11227	0
110	0	7	30000	0
111	0	18	133600	0
112	0	6	115000	0
113	0	26	129200	0
114	1	11	34100	0
115	1	30	8795	0
116	0	22	87400	1
117	0	4	226000	0
118	0	83	35600	0
119	1	7	126	0
120	0	49	88000	1
121	0	16	177800	1
122	0	23	101000	0
123	0	18	121900	0
124	0	3	38	0
125	0	3	85400	0
126	0	13	177000	0
127	0	140	90900	0
128	1	4	81	0
129	1	24	573	0
130	1	3	N/A	0
131	1	2	13200	0
132	0	33	111000	1
133	0	26	313088	0
134	1	10	1245	0
135	0	10	358000	1
136	0	76	3432	1
137	1	26	18706	0
138	1	18	609	0
139	1	13	1687	0
140	0	19	63100	0
141	1	4	5442	0
142	1	2	59	0
143	0	9	101000	1
144	0	17	111700	0
145	1	28	N/A	0
146	0	29	135000	1
147	0	7	85000	0
148	1	10	17	0
149	0	124	131000	1
150	0	15	79800	1
151	1	29	59000	0
152	1	21	5328	0
153	0	15	99500	1
154	1	114	860	0
156	1	5	120	0
158	0	31	32500	0
160	0	35	4174	0
162	0	64	13033	0
163	0	14	27800	0
164	0	12	46200	1
168	0	66	346000	0
169	0	19	39300	1
170	0	10	203000	1
174	0	240	78300	0
190	0	139	120000	0
202	0	49	152600	0
